# Supplementary material for: Smartphone-Assisted Protein to Creatinine Ratio Determination on a Single Paper-Based Analytical Device
Source: Molecules. 2021 Oct 17;26(20):6282. doi: 10.3390/molecules26206282 (PMC8540694; doi:10.3390/molecules26206282)
Supplement: Supplementary file 1 [file molecules-26-06282-s001.zip]

Archive with 1 entries (1 files):
- molecules-1386886-supplementary.pdf
